# Supplementary material for: Phylogeography and genetic effects of habitat fragmentation on endemic Urophysa (Ranunculaceae) in Yungui Plateau and adjacent regions
Source: PLoS One. 2017 Oct 20;12(10):e0186378. doi: 10.1371/journal.pone.0186378 (PMC5650156; doi:10.1371/journal.pone.0186378)
Supplement: S5 Table — (XLS) [file pone.0186378.s013.xls]

## Sheet: TableS1
Table S5 Variable sites of the aligned two chloroplast DNA fragments (psbA-trnH and trnL-trnF) among Urophysa
Variable sites
trnL-trnF																																						psbA-trnH
	41	72	101	102	103	108	118	132	233	291	302	329	335	379	380	581	609	657	660	661	703	718	783	784	785	786	809	882	897	904	922	967	976	979	980	982		1000	1017	1028	1033	1035	1048	1051	1052	1053	1076	1078	1079
Hap1	G	G	C	A	G	C	T	C	T	A	A	T	C	A	T	G	T	A	A	G	C	A	T	T	T	T	T	T	G	T	C	C	A	G	T	C		C	T	A	A	C	T	C	A	A	C	C	C
Hap2	.	.	.	.	.	.	.	.	.	.	.	.	.	.	.	.	.	.	.	.	.	.	.	.	.	.	.	.	.	.	.	.	.	.	.	.		.	.	.	.	.	.	.	.	.	.	.	.
Hap3	.	.	.	.	.	.	.	.	.	.	.	.	.	.	.	.	.	.	.	.	.	.	.	.	.	.	.	.	.	.	.	.	.	.	.	.		G	G	.	.	.	.	.	.	.	.	.	.
Hap4	.	.	.	.	.	.	.	.	.	.	.	.	.	.	.	.	.	.	.	.	.	.	.	.	.	.	.	.	.	.	.	.	.	.	.	.		.	.	T	.	.	.	.	.	.	.	.	.
Hap5	.	.	A	.	.	T	G	.	.	.	.	.	.	.	.	T	.	.	.	.	.	G	.	.	.	.	C	.	.	C	.	.	.	.	.	.		.	.	.	.	A	G	T	G	.	A	T	T
Hap6	.	.	A	.	.	T	G	.	.	.	.	.	.	.	.	T	.	.	.	.	.	G	.	.	.	.	C	.	.	C	.	.	.	.	.	.		.	.	.	.	A	G	T	G	.	A	T	T
Hap7	.	.	.	.	.	T	.	.	.	.	.	.	.	G	A	.	G	.	.	.	.	G	.	.	A	A	C	G	.	.	A	.	.	.	.	.		.	.	.	.	.	.	.	.	.	.	.	.
Hap8	.	.	.	.	.	T	.	.	.	.	.	.	.	G	A	.	G	C	G	A	.	G	A	A	A	A	C	G	.	.	A	G	G	A	G	.		.	.	.	.	.	.	.	.	.	.	.	.
Hap9	.	.	.	.	.	T	.	.	.	.	.	.	.	G	A	.	G	.	.	.	.	G	.	.	.	.	C	G	.	.	A	.	.	.	.	.		.	.	.	.	.	.	.	.	.	.	.	.
Hap10	.	.	.	.	.	T	.	.	.	.	.	.	.	G	A	.	G	.	.	.	.	G	.	.	.	.	C	G	T	.	A	.	.	.	.	.		.	.	.	.	.	.	.	.	.	.	.	.
Hap11	.	.	.	C	A	T	.	.	.	.	.	.	.	G	A	.	G	.	.	.	.	G	.	.	.	.	C	G	.	.	A	.	.	.	.	.		.	.	.	.	.	.	.	.	.	.	.	.
Hap12	.	.	.	.	.	T	.	.	.	.	.	C	.	G	A	.	G	.	.	.	.	G	.	.	.	.	C	G	.	.	A	.	.	.	.	.		.	.	.	.	.	.	.	.	T	.	.	.
Hap13	.	.	.	.	.	T	.	.	.	.	.	C	.	G	A	.	G	.	.	.	.	G	.	.	.	.	C	G	.	.	A	.	.	.	.	.		.	.	.	.	.	.	.	.	T	.	.	.
Hap14	.	A	.	.	.	T	.	T	C	C	G	.	T	.	.	.	G	.	.	.	A	G	.	.	.	.	C	.	.	.	.	.	.	.	.	A		.	.	.	G	.	.	.	.	.	.	.	.
Hap15	C	.	.	.	.	T	.	.	C	C	.	.	.	.	.	.	G	.	.	.	A	G	.	.	.	.	C	.	.	.	.	.	.	.	.	A		.	.	.	G	.	.	.	.	.	.	.	.
Hap16	C	.	.	.	.	T	.	.	C	C	.	.	.	T	A	.	G	.	.	.	A	G	.	.	.	.	C	.	.	.	.	.	.	.	.	A		.	.	.	G	.	.	.	.	.	.	.	.
Hap17	C	.	.	.	.	T	.	.	C	C	.	.	.	.	.	.	G	.	.	.	A	G	.	.	.	.	C	.	.	.	.	.	.	.	.	A		.	.	.	G	.	.	.	.	.	.	.	.
[truncated: 23 more columns]
