# Supplementary material for: Phylogeography and genetic effects of habitat fragmentation on endemic Urophysa (Ranunculaceae) in Yungui Plateau and adjacent regions
Source: PLoS One. 2017 Oct 20;12(10):e0186378. doi: 10.1371/journal.pone.0186378 (PMC5650156; doi:10.1371/journal.pone.0186378)
Supplement: S8 Table — (XLS) [file pone.0186378.s016.xls]

## Sheet: TableS2
Table S8 Variable sites of the aligned ITS and ETS fragments among Urophysa.
Variable sites
ITS																																								ETS
	10	19	21	41	43	73	89	96	98	119	139	149	163	175	197	215	237	243	248	256	265	269	270	394	404	434	451	479	505	521	527	539	592	593	632	633	652	661	664	774	780	796	803	819	835	840	841	844	846
Hap1	G	C	T	A	T	G	A	C	G	C	C	C	C	A	C	T	C	C	C	C	T	T	G	A	T	C	T	G	G	C	C	C	C	G	C	C	C	G	A	A	C	C	G	T	G	C	G	A	A
Hap2	C	A	.	.	.	.	.	.	.	.	.	.	.	.	.	.	.	.	.	.	.	.	.	G	.	.	.	.	.	.	.	.	.	.	.	.	G	T	G	.	.	.	.	.	.	.	.	.	.
Hap3	C	A	C	.	.	.	.	.	.	.	.	.	.	.	.	.	.	.	.	.	.	.	.	G	.	.	.	.	.	.	.	.	.	.	.	.	G	T	G	.	.	.	.	.	.	.	.	.	.
Hap4	C	A	C	.	.	.	.	.	.	.	.	.	.	.	.	.	.	.	.	.	.	.	.	G	.	.	.	.	.	.	.	.	.	.	.	.	G	T	G	.	.	.	.	.	.	.	.	.	.
Hap5	C	A	C	.	.	.	.	.	.	.	.	.	.	.	.	.	.	.	.	.	.	.	.	G	.	.	.	.	.	.	.	.	.	.	.	.	G	T	G	.	.	.	.	G	.	.	A	.	.
Hap6	C	A	C	.	.	.	.	.	.	.	.	.	.	.	.	.	.	.	.	.	.	.	.	G	.	.	.	.	.	.	.	.	.	.	.	.	G	T	G	.	.	.	.	G	.	.	.	.	.
Hap7	C	A	C	.	A	.	.	.	.	.	.	.	.	.	.	.	.	.	.	.	.	.	.	G	.	.	.	.	.	.	.	.	.	.	.	.	G	T	G	.	.	.	.	G	.	.	A	.	.
Hap8	C	A	C	.	A	.	.	.	.	.	.	.	.	G	.	.	T	.	.	.	.	.	.	.	C	.	.	.	.	.	.	T	.	.	.	.	G	T	G	.	.	.	.	.	.	.	.	.	.
Hap9	C	A	C	.	A	.	.	.	.	.	.	.	.	G	.	.	T	.	.	.	.	.	.	.	C	.	.	.	.	.	.	T	.	.	.	.	G	T	G	.	.	.	.	.	.	.	.	.	.
Hap10	C	A	C	.	A	.	.	.	.	.	.	.	.	.	T	.	T	.	.	.	.	.	.	G	.	.	.	.	.	.	.	.	.	.	.	.	G	T	G	.	.	.	.	G	.	.	.	.	.
Hap11	C	A	C	G	A	.	.	.	.	.	.	.	.	.	T	.	T	.	.	.	.	.	.	G	.	.	.	.	.	.	.	.	.	.	.	.	G	T	G	.	.	.	.	G	.	.	.	.	.
Hap12	C	A	C	G	A	.	.	.	.	.	.	.	.	.	T	.	.	.	.	.	.	.	.	G	.	.	.	.	.	.	.	.	.	.	.	.	G	T	G	.	.	.	.	G	.	.	.	.	.
Hap13	C	A	C	G	A	.	.	.	.	.	.	.	.	.	.	.	.	.	.	.	A	.	.	G	.	.	.	.	A	.	.	.	.	.	T	.	G	T	G	.	.	.	A	G	.	T	.	.	.
Hap14	C	A	C	.	A	.	.	.	.	.	.	.	.	.	.	.	.	.	.	.	A	.	.	G	.	.	.	.	A	.	.	.	.	.	T	.	G	T	G	.	.	.	A	G	.	T	.	.	.
Hap15	C	A	C	.	A	.	.	T	.	.	.	.	.	.	.	.	.	.	.	.	A	.	.	G	.	.	.	.	A	.	.	.	.	.	.	.	G	T	G	.	.	.	.	G	.	T	.	.	.
Hap16	C	A	C	G	A	.	.	.	.	.	.	.	.	.	T	.	T	.	.	.	.	.	.	G	.	.	.	.	.	.	.	.	.	.	.	.	G	T	G	.	.	.	.	G	.	.	.	.	.
Hap17	C	A	C	G	A	.	.	.	.	.	.	.	.	.	T	.	T	.	.	.	.	.	.	G	.	.	.	.	.	.	.	.	.	.	.	.	G	T	G	.	.	.	.	G	.	.	.	.	.
Hap18	C	A	C	G	A	.	.	T	.	.	.	.	.	.	.	.	.	.	.	.	A	.	.	G	.	.	.	.	A	.	.	.	.	.	.	.	G	T	G	.	.	.	.	G	.	T	.	.	.
Hap19	C	A	C	.	A	.	.	.	.	.	.	.	.	.	.	.	T	.	.	.	.	.	.	G	.	.	.	.	.	.	.	.	.	.	.	.	G	T	G	.	A	.	.	G	.	.	.	.	.
Hap20	C	A	C	.	A	.	.	.	.	.	.	.	.	G	.	.	T	.	.	.	.	.	.	G	.	.	.	.	.	T	.	.	.	A	.	.	G	T	G	.	.	.	.	G	.	.	.	.	.
Hap21	C	A	C	.	A	.	.	.	.	.	.	.	.	G	.	.	T	.	.	.	.	.	.	G	.	.	.	.	.	T	.	.	.	A	.	.	G	T	G	.	.	.	.	G	.	.	.	.	.
Hap22	C	A	C	.	A	.	.	.	.	.	.	.	.	.	.	.	T	.	.	.	.	.	.	G	.	.	.	.	A	.	.	.	.	.	.	T	G	T	G	.	.	.	.	G	.	.	.	.	.
Hap23	C	A	C	.	A	.	.	.	.	.	.	.	.	.	.	.	T	.	.	.	.	.	.	G	.	.	.	.	A	.	.	.	.	.	.	T	G	T	G	.	.	.	.	G	.	.	.	.	.
Hap24	C	A	C	.	A	.	.	.	.	.	.	.	.	.	T	.	T	.	.	.	.	.	.	G	.	.	.	.	.	T	.	.	.	.	.	.	G	T	G	.	.	.	.	G	T	.	.	.	.
Hap25	C	A	C	.	.	.	.	.	.	.	.	.	.	.	.	.	T	.	.	.	.	.	.	G	.	.	.	.	A	.	.	.	.	.	.	T	G	T	G	.	.	.	.	G	.	.	.	.	.
Hap26	C	A	C	.	A	.	.	.	.	.	.	.	.	.	.	.	T	.	.	.	.	.	.	G	.	.	.	.	A	.	.	.	.	.	.	T	G	T	G	.	.	.	.	G	.	.	.	.	.
Hap27	C	A	C	.	A	.	.	.	.	.	T	.	.	.	.	.	T	.	T	.	.	.	.	G	.	.	.	T	.	.	T	.	.	.	.	.	G	T	G	.	.	T	.	G	.	.	.	.	.
Hap28	C	A	C	.	A	A	G	.	A	T	T	A	T	.	.	C	T	T	.	.	.	.	.	G	.	.	.	.	.	.	.	.	.	.	.	.	G	T	G	G	.	.	.	G	.	.	.	.	T
Hap29	C	A	C	.	A	A	G	.	A	T	T	A	T	.	.	C	T	T	.	.	.	.	.	G	.	.	.	.	.	.	.	.	.	.	.	.	G	T	G	.	.	.	.	G	.	.	.	G	T
Hap30	C	A	C	.	A	A	G	.	A	T	T	.	.	.	.	C	T	T	.	.	.	.	.	G	.	.	.	.	.	.	.	.	A	.	.	.	G	T	G	G	.	.	.	G	.	.	.	.	T
Hap31	C	A	C	.	A	A	G	.	A	T	T	.	.	.	.	C	T	T	.	A	.	.	.	G	.	.	.	.	.	.	.	.	A	.	.	.	G	T	G	G	.	.	.	G	.	.	.	.	T
Hap32	C	A	C	.	A	A	G	.	A	T	T	.	.	.	.	C	T	T	.	.	.	C	.	G	.	.	.	.	.	.	.	.	A	.	.	.	G	T	G	G	.	.	.	G	.	.	.	.	T
Hap33	C	A	C	.	A	A	G	.	A	T	T	.	T	.	.	C	T	T	.	.	.	C	.	G	.	A	.	.	.	.	.	.	.	.	.	.	G	T	G	.	.	.	.	G	.	.	.	G	T
Hap34	C	A	C	.	A	A	G	.	A	T	T	.	T	.	.	C	T	T	.	.	.	C	.	G	.	A	C	.	.	.	.	.	.	.	.	.	G	T	G	.	.	.	.	G	.	.	.	G	T
[truncated: 30 more columns]
